# Supplementary material for: Albumin to prealbumin ratio in peritoneal dialysis patients: Clinical implication and outcome prediction
Source: PLoS One. 2022 Nov 8;17(11):e0276159. doi: 10.1371/journal.pone.0276159 (PMC9642891; doi:10.1371/journal.pone.0276159)
Supplement: S1 Dataset — (XLSX) [file pone.0276159.s001.xlsx]

## Sheet: 工作表1
AlbtoPrealb	peritoneal KTV	residual renal function	NPCR	age range	Sex	DM	CAD	CHF	PAOD	Stroke	neoplasma	COPD	Liver disease	Davies score	Davies-DM	Davise>=1	C/T ratio	Exit site	Albumin	Total Protein	Alk-P	D-Bili	BUN	Ca	Tcho	Cre	Ac Sugar	GPT	GOT	TG	Uric Acid	Na	K	CL	FE	P	State5	study months5	Ferritin	WBC	RBC	HB	Hct	MCV	MCH	MCHC	RDW	PLT	Pre-alb
81.9672	2.60593	0	1.0395	4	0	0	0	0	0	0	0	0	0	0	0	0	0.45	equivocal	3.1	5.8	109	0.13	58	9.3	146	8.23	84	10	13	59	6.6	135	2.89	90.3		3.2	0	7.52333	234.8	9.1	2.9	8.8	26.2	90.3	30.3	33.6	15	339
111.972				7	0	0	0	0	0	1	0	0	0	1	1	1	0.58		2.6	5.9	138	0.12	14	8	196	4.76	107	14	19	266	4	129.9	3.21	90		3.3	1	22.8433	693.4	8.1	2.95	9.4	28	94.9	31.9	33.6	13.2	371	26
85.2	2.03621	0	1.0395	4	0	0	0	0	0	0	1	0	0	1	1	1	0.55	equivocal	3.6	6.9	128	0.25	81	9	208	10.34	169	42	48	175	6.4	140.3	2.79	94.2		2.5	0	16.81	510.9	6.6	3.43	10.1	30.1	87.8	29.4	33.6	14	212	44
90.5405	2.03346	0	1.04365	2	1	0	0	0	0	0	0	0	0	0	0	0	0.51	equivocal	3.2	5.9	215	0.19	54	9.7	158	11.27	85	12	15	102	5	133.3	4.4	91.3		4.8	0	7.21667	221	4.5	3.32	10.8	31.4	94.6	32.5	34.4	12.6	194	35
88.4	2.32074	0	1.34946	4	0	0	0	0	0	0	0	0	0	0	0	0	0.39	equivocal	3.6	6.3	402	0.17	62	9.8	230	10.74	93	15	22	149	6.5	134.3	4.14	92.7		4.6	0	10.3	315.4	6.4	3.64	10.9	33.1	90.9	29.9	32.9	13.8	330	46
121.25	2.25512	0	1.60913	4	0	0	0	0	0	0	1	0	1	2	2	1	0.56	equivocal	3.4	5.9	49	0.33	78	8.1	189	9.77	124	34	50	110	7.7	129.5	4.27	87.3		5.1	1	5.42333	167.8	5.1	3.13	9.5	26.4	84.3	30.4	36	14.6	99	28
93.6937	2.41337	0	1.30818	5	0	0	0	0	0	0	0	0	0	0	0	0	0.46	equivocal	3.7	7.6	180	0.17	80	11.8	214	10	85	9	20	165	7.5	140.8	5.38	94.4		5.7	1	16.9033	517.5	10.4	4.22	12.4	38.7	91.7	29.4	32	14.7	336	42
87.7049	2.29069	0	1.12235	3	0	0	0	0	0	0	0	0	0	0	0	0	0.48	equivocal	3.6	7.6	105	0.16	75	9.7	184	9	122	15	17	347	6.4	129.5	3.11	88.2		3.8	0	9.63333	298.5	9.5	3.08	9	25.9	84.1	29.2	34.7	14.3	375	44
86.8613	2.15015	0	1.41401	4	1	0	0	0	0	0	0	0	0	0	0	0	0.42	equivocal	3.9	6.8	84	0.15	87	10	216	13.59	93	19	21	134	7.8	136.1	4.71	90.7		5.1	0	4.01	127.7	7.4	3.51	9.7	29.7	84.6	27.6	32.7	15.5	280	46
104.018	2.61268	0	1.19376	4	0	0	0	0	0	0	0	0	0	0	0	0	0.45	equivocal	3.9	6.9	135	0.18	62	9.5	250	9.52	121	15	16	83	6.6	134.8	4.07	89.3		6.2	0	6.67333	208.6	8.4	2.92	9	27	92.5	30.8	33.3	13.5	296	42
99.1667				3	0	0	0	0	0	0	0	0	0	0	0	0	0.47	equivocal	4.1	6.8	127	0.19	64	10	237	9.55	90	12	14	200	7.2	136.5	3.79	90.2		5.9	0	5.62	178.9	10.3	2.74	9	26.2	95.6	32.8	34.4	13.4	192	46
79.7872	2.1759	0	1.06064	5	0	0	0	0	0	0	1	0	0	1	1	1	0.61	equivocal	3.8	7.4	102	0.17	50	11	309	10.11	105	13	17	173	6.6	132.4	4.54	89.1		6.2	0	15.8967	483.6	6.7	3.66	10.9	32.6	89.1	29.8	33.4	13.6	300	49
98.913	1.91177	0	1.20928	4	0	0	0	0	0	1	0	0	0	1	1	1	0.53	acute infection	3.1	5.8	94	0.13	54	8	278	6.04	92	28	31	106	5	133.4	3.08	90.2		4.2	1	10.2233	314.7	8	2.9	10.1	29.3	101	34.8	34.5	12.5	256	30
127.206	1.78677	0	0.811422	4	1	0	0	0	0	0	1	0	0	1	1	1	0.48		2.9	5.7	149	0.21	41	10.2	180	9.93	86	12	19	60	4.7	138	3.74	95.4		6.3	0	11.3533	347.8	7.2	3.34	10.2	30.8	92.2	30.5	33.1	14.2	186	22
128.916	2.32443	0	0.738931	4	0	0	0	0	0	0	0	0	0	0	0	0	0.58	good	3.7	6.8	658	0.19	57	10.5	234	9.62	145	7	8	173	7.4	132.7	4.13	88.2		6.2	0	8.69667	269.9	9	3.54	9.6	28.9	81.6	27.1	33.2	14.7	305	31
95.6	2.75004	0	1.75461	4	0	0	0	0	0	0	0	0	0	0	0	0	0.42	equivocal	3.9	6.9	368	0.19	63	9.6	275	8.45	128	10	17	255	7.1	135.1	3.1	90.7		4.2	0	10.4367	318.7	5.6	3.37	10.3	29.1	86.4	30.6	35.4	13.4	170	38
74.3333	2.19665	0	1.32059	5	0	0	0	0	0	0	1	0	0	1	1	1	0.48	equivocal	3.9	8.6	122	0.25	68	9.7	188	12.8	88	23	19	251	7.5	137.8	3.4	91.7		5.2	1	9.76667	304.6	11.6	3.65	10.8	33.8	92.6	29.6	32	15.3	372	52
79.2683	1.85217	0	0.793401	4	1	1	0	0	1	0	0	0	0	2	1	1	0.44	equivocal	3.3	6.1	176	0.14	91	9.1	250	8.57	52	18	15	206	7.6	136.3	4.01	92.6		5.6	1	12.6333	385.9	6.9	3.3	10.3	30.4	92.1	31.2	33.9	12.1	166	42
81.8182	2.3102	0	1.23756	5	0	0	0	0	0	0	0	0	0	0	0	0	0.43	good	3.6	7.1	175	0.33	47	11.6	298	9.65	99	21	38	95	5.7	133.7	3.55	88.8		5.2	0	30.7167	925.9	4.4	2.98	9.6	28.1	94.3	32.2	34.2	11.9	327	37
117.47	1.99396	0	1.23544	6	0	0	0	0	0	0	0	0	0	0	0	0	0.56	good	3.6	6.9	156	0.17	76	8.4	246	10.59	152	16	20	150	5.3	127.6	2.14	87.9		2.7	1	12.12	371.7	8.1	2.56	7.7	21.7	84.8	30.1	35.5	15.5	224	30
85.3448	2.31323	0	0.809453	6	0	1	0	0	0	0	0	0	0	1	0	1	0.49	equivocal	3.5	6.4	177	0.16	43	8.9	220	8.76	90	12	15	334	4.3	131.3	3.47	88.2		4.2	0	21.6667	657.4	7.4	3.66	12	33.3	91	32.8	36	12.3	211	43
114.062	2.67277	0	1.08348	2	0	0	0	0	0	0	0	0	0	0	0	0	0.41	equivocal	3.6	7.1	164	0.2	62	10.3	153	13.79	88	8	8	142	7.2	136.3	2.58	90.2		5.1	1	12.18	376.2	10.8	3.98	11.9	34.1	85.7	29.9	34.9	13.9	285	31
146.341	1.98552	0	1.067	6	1	0	1	0	0	0	0	0	0	1	1	1	0.68		3.9	6.6	175	0.22	94	10	260	13	97	18	22	328	8.9	137.4	3.57	93.2		7.3	1	4.66	150.1	10.3	3.87	11.5	33.8	87.3	29.7	34	14.6	50	26
93.0693	1.88851	0	1.06726	5	1	0	0	0	0	0	1	0	1	2	2	1	0.5	equivocal	2.9	6.5	152	0.16	107	9.8	125	15.3	103	28	23	117	7.2	131.4	4.53	87.4		6.4	0	36.5933	1106	8.2	4.02	10.2	31.4	78.1	25.4	32.5	15	170	38
109.494	2.08594	0	1.14738	4	1	1	0	0	1	1	0	0	0	3	2	1	0.57	equivocal	2.9	6.8	223	0.2	82	9.5	157	9.78	128	30	25	62	7	130	4.1	86.9		6.3	0	17.55	531.9	5.4	2.97	9.4	26.5	89.2	31.6	35.5	12.7	200	24
103.158	1.89237	0	0.942257	5	1	0	1	1	0	0	0	0	0	2	2	1	0.49	equivocal	3.1	6.8	142	0.13	51	9.3	183	11.91	88	7	16	91	7.1	130.1	2.95	93.4		3.4	1	7.26333	223.3	5.4	2.96	8.3	25.7	86.8	28	32.3	15.7	286	32
116.667	2.29547	0	1.2256	5	0	0	0	0	0	0	0	0	0	0	0	0	0.59	pus discharge	3.6	6.7	138	0.31	85	9.9	158	13.79	91	13	15	66	8.3	140.1	4.63	94.1		6.6	1	9.07	278.2	6.1	2.96	8.6	26.7	90.2	29.1	32.2	14.9	135	31
81.1189	2.51027	0	1.16594	4	0	0	0	0	0	0	0	0	0	0	0	0	0.55	equivocal	3.9	7.2	142	0.15	53	9.5	178	11.36	110	16	16	166	5.9	137.8	4.05	92.3		7	1	12.1467	373.1	8.7	2.61	7.5	23.3	89.3	28.7	32.2	15.6	244	45
80.4348	1.93339	0	0.819923	3	0	0	0	0	0	0	1	0	0	1	1	1	0.52	equivocal	3.9	7.2	74	0.1	67	10.6	239	10.94	100	7	13	313	6.7	140	4.5	94.6		5.2	0	10.3967	319.6	7.7	3.75	8.8	27.7	73.9	23.5	31.8	16.7	288	52
89.8551				3	1	0	0	0	0	0	0	0	0	0	0	0	0.5	equivocal	4	6.2	85	0.27	74	9.5	165	17.96	88	44	24	87	6.6	143.7	4.2	96.6		5.1	0	7.11667	219.6	6.1	3.3	9.9	29.4	89.1	30	33.7	13.2	93	45
96.3542	1.82317	0	0.828375	5	1	0	0	0	0	1	0	0	0	1	1	1	0.49	equivocal	3	5.5	145	0.19	49	10.6	169	11.78	105	35	37	110	6	131.3	3.44	88.6		4.7	0	6.89667	213.1	6.2	6.01	12.2	38.4	63.9	20.3	31.8	19.3	227	31
98.1651				5	0	0	0	0	0	0	0	0	0	0	0	0	0.47	good	3.6	6.6	88	0.2	69	10.2	231	10.85	103	5	12	159	7.5	137.5	4.18	92.9		7.9	0	9.90333	308	10.9	2.83	8.2	25.1	88.7	29	32.7	14.1	284	35
80.6202				5	0	0	0	0	0	0	0	0	0	0	0	0	0.58	pus discharge	3.6	6.7	265	0.23	37	10.2	158	6.11	74	13	21	80	4.9	128	3.76	86.1		4.2	1	14.9867	456.2	6.6	3.4	11.2	32.3	95	32.9	34.7	12.7	268	45
100.435	2.11051	0	1.75978	4	1	0	0	0	0	0	0	0	0	0	0	0	0.47	equivocal	4.3	7.2	67	0.17	74	10.1	215	12.81	117	29	26	56	5.9	137.6	4.19	91.6		5.1	0	13.7067	422.4	11.2	3.61	11.7	35.8	99.2	32.4	32.7	13.5	279	42
173.438				5	0	0	1	1	0	0	0	0	0	2	2	1	0.57	equivocal	2.3	5.6	113	0.23	52	8.6	191	6.57	104	5	10	197	6.1	135.5	3.64	93.2		4.5	1	10.6233	326.5	7.8	3.59	10.6	32.4	90.3	29.5	32.7	15.4	265	13
98.2418	1.99797	0	0.865495	4	0	0	0	0	0	0	0	0	0	0	0	0	0.5	equivocal	3	5.9	123	0.16	77	9.5	211	11.66	104	7	14	163	7.2	135.1	4.63	92.9		7.9	0	1.47333	52.9	8.7	3.33	9.9	29.2	87.7	29.7	33.9	14.2	529	41
95.7364	2.46039	0	1.20104	2	0	0	0	0	0	0	0	0	0	0	0	0	0.39	equivocal	4	7.3	66	0.15	67	10	229	11.47	99	31	26	180	6.7	136.3	3.58	90.6		4.5	0	7.58667	238.1	10.5	2.72	7.8	23.2	85.3	28.7	33.6	14.8	282	40
128.125				6	0	0								0	0	0	0.46	equivocal	3.4	6.3	133	0.27	49	9.7	214	8.81	140	3	11	98	6.2	133.2	2.78	90.5		5.7	1	7.10667	219.1	5.9	3.62	10.4	30.7	84.8	28.7	33.9	15.9	131	25
177.358	2.3126	0	1.16355	5	1	1								1	0	1	0.51	good	2.7	6	229	0.28	81	8.8	107	7.39	105	8	20	50	6.4	137.8	3.79	94.5		5.4	1	14.0133	428.8	8.4	2.59	7.5	22.5	86.9	29	33.3	13.1	296	14
103.876	1.96755	0	0.997895	1	1	0					1			1	1	1	0.56	equivocal	4.5	7.5	89	0.22	53	9.1	145	18.78	90	16	14	163	7.8	142.4	4.3	94.9		7.1	1	15.1833	462.3	6.8	3.77	10.6	32.6	86.5	28.1	32.5	15	250	43
82.5	2.18293	0	0.912433	4	0	0					1			1	1	1	0.56	good	3.9	7.8	188	0.19	46	10.3	211	12.83	97	15	14	299	8.4	139.7	3.46	93.3		6.4	1	5.67	182.7	12.6	3.73	10.5	31.8	85.3	28.2	33	14.3	380	48
66.8639	2.12781	0	1.08678	2	0	0								0	0	0	0.45	equivocal	3.7	6.5	82	0.2	62	10.2	221	15.82	86	96	44	105	6.5	138.2	4.35	95		6	0	15.36	466.1	5.3	2.91	8.5	25.8	88.7	29.2	32.9	13.6	190	55
165.812				5	0	1				1				2	1	1	0.56	equivocal	3.3	6.7	113	0.21	75	10.6	216	7.32	193	8	10	166	5.8	130	4.41	90.3		5.4	1	5.99	185.5	5.8	2.58	7.6	23	89.1	29.5	33	15.8	263	22
119.355	1.91423	0	1.02901	4	1	0								0	0	0																					0	0
145.395				2	1	0								0	0	0	0.59	equivocal	3.7	6.7	108	0.31	89	10.1	151	17.84	75	13	18	47	8.2	135.3	4.59	90.9		6.1	1	1.36333	49.7	8.8	3.84	11.1	34.2	89.1	28.9	32.5	14.6	153	25
126.042	2.27088	0	0.951382	4	0	0	1							1	1	1	0.62	equivocal	4.3	7.6	136	0.16	66	10.8	246	11.45	122	10	15	178	8	136.7	5.49	89.9		8.6	0	1.26	44	6.2	3.5	9.1	28.6	81.7	26	31.8	15.6	344	30
96.3303				5	0	1		1		1			1	4	3	1	0.56	equivocal	3.5	6.1	110	0.16	104	9	171	10.61	184	12	11	120	6.9	133	5.03	93.5		5.6	0	18.0633	548.8	6.9	3.16	9	27	85.4	28.5	33.3	15.5	225	40
109.043				4	0	1								1	0	1	0.47	good	3.4	7.2	263	0.19	50	10.1	140	10.75	113	9	10	188	5.5	135.7	3.11	91.9		5.5	1	6.05667	192.3	10.6	2.74	7.6	22.7	82.8	27.7	33.5	13.9	204	29
75.4601	2.04907	0	0.879765	4	0	0								0	0	0	0.49	equivocal	4.1	7	170	0.19	61	10.9	265	14.03	112	17	9	187	6.6	137.5	4.69	92.5		5.1	0	18.16	550.1	5.3	2.93	9.1	27.2	92.8	31.1	33.5	14	239	57
64.4578	2.47088	0	1.37639	4	0	0								0	0	0	0.43	equivocal	3.7	6.3	102	0.22	87	10.2	237	12.23	116	27	20	144	6.3	137.2	3.47	93.4		5.7	0	8.01667	246.7	6.2	3.57	11.5	33.6	94.1	32.2	34.2	12.5	299	54
78.0142	1.63752	0	1.30954	4	1	0								0	0	0	0.52	equivocal	3.7	6.1	187	0.24	111	10.2	213	17.85	96	45	24	118	7.5	138.1	4.48	92.3		8.1	0	11.1667	341.5	6.5	2.85	8.6	26.5	93	30.2	32.5	13.5	237	50
98.2301	1.90702	0	0.654234	5	1	0	1				1			2	2	1	0.51	good	3.8	6.9	97	0.21	48	10.3	201	11.11	102	13	14	256	5.8	133.6	5.02	87.8		5.3	1	17.96	547	8.2	3.22	10	29.4	91.3	31.1	34	13.2	216	43
105.357				6	0	0						1		1	1	1	0.49	equivocal	2.9	5.3	111	0.28	57	10	171	7.5	90	14	25	130	5	141.3	3.55	96.9		5.1	0	20.09	612.8	10.1	3.31	10.7	32.9	99.4	32.3	32.5	15	234	28
104.615				5	0	0								0	0	0	0.5	equivocal	3.7	6.9	225	0.19	85	10.6	241	9.5	92	15	20	41	6	135.8	4.87	91.5		3.8	0	9.00333	276	5.9	3.13	8.9	27.6	88.2	28.4	32.2	15.5	153	32
114.118	1.92052	0.629496	1.11116	4	0	0								0	0	0	0.72	equivocal	3.3	6.2	332	0.17	83	9.6	189	8.27	99	7	13	105	7.4	138.6	3.72	94.8		6.3	0	3.51	113.2	7.9	3.42	7	22.2	64.9	20.5	31.5	18.2	282	29
102.294	2.32723	0	0.95253	5	0	0								0	0	0	0.62	equivocal	3.8	6.6	181	0.21	56	10.3	188	9.3	120	18	22	125	5.8	131.9	4.51	88		3.2	0	8.34333	255.8	5.5	3.61	10.9	32.2	89.2	30.2	33.9	12.8	217	33
79.5775	1.80066	0	1.02003	5	1	0					1			1	1	1	0.46	pus discharge	3.9	6.4	187	0.25	95	9.6	184	19.33	88	18	17	117	7.1	136.4	5.06	91.3		6.5	1	15.3633	471.6	10.7	3.31	9.9	29.8	90	29.9	33.2	13.3	317	51
98.4043	1.89682	0	1.35555	3	0	0								0	0	0	0.38	equivocal	3.3	5.7	89	0.12	89	8.9	205	12.57	88	30	20	103	7	130.3	5.1	88.6		4.3	0	3.29667	107.4	8.5	3.65	10.3	30.9	84.7	28.2	33.3	13.9	390	35
95.1923	2.10702	3.73678	1.75191	5	0	0								0	0	0	0.7	good	3.2	6.1	83	0.25	101	9.6	207	11.04	125	26	19	88	7.7	132.8	4.93	92.4		5.7	0	15.0767	457.6	5.3	2.89	8.8	26.9	93.1	30.4	32.7	15.5	297	32
95.7895	2.14445	0	1.68591	5	0	0					1			1	1	1	0.49	equivocal	3.3	5.9	85	0.13	119	9.3	178	13.36	97	34	28	61	6.1	138.6	4.36	97.6		4.1	0	14.7633	448.9	6	3.05	8.3	26.1	85.6	27.2	31.8	15.4	194	32
138.667				5	0	0						1		1	1	1	0.64	equivocal	3.4	6.3	93	0.19	64	9.1	179	9.37	88	9	15	71	6.4	137.1	3.88	92.4		4.5	0	13.9933	425.2	5.4	2.56	7.3	21.9	85.5	28.5	33.3	15.9	174	18
91.7266	1.78749	0	1.08709	3	1	1	1	1						3	2	1	0.5	equivocal	4.3	7.5	94	0.27	80	9.8	144	19.09	102	17	15	73	7.2	134.7	4.31	88.1		6.8	1	14.6	443.4	5.4	3.53	11	31.7	89.8	31.2	34.7	12	184	48
112.745	2.31548	0	0.94076	2	0	1								1	0	1	0.42	equivocal	3.8	7	101	0.21	42	9.5	203	11.97	157	10	8	165	6.1	133.4	3.45	88.3		4.7	0	0.72	30.1	8.5	3.76	11.6	34.7	92.3	30.9	33.4	15.2	375	34
84.4538	1.6706	0	1.11148	2	0	0								0	0	0	0.4	equivocal	3.2	5.4	56	0.18	105	8.6	181	15.2	93	25	26	77	7.8	137.9	5.49	98		7.5	0	11.2533	343.2	5.6	2.69	8.3	24.2	90	30.9	34.3	11.9	106	39
97.1074	2.69533	0	1.37317	3	1	0		1						1	1	1	0.53	equivocal	3.9	6.8	172	0.2	64	9.2	201	11.46	87	11	11	152	5.7	135.2	3.77	92.5		5.6	1	11.8633	365.4	9.5	5.5	11.4	36.5	66.4	20.7	31.2	15.5	159	38
131.928	1.69291	0	0.95956	5	1	0	1	1	1					3	3	1	0.5	equivocal	3.8	6.9	103	0.27	64	10.1	182	13.22	124	41	34	133	7.6	139	3.96	92.5		4.3	1	34.3233	1035	5.3	3.75	11.6	34.9	93.1	30.9	33.2	14.7	152	31
100.952	1.82398	0	0.815086	5	0	1				1	1			3	2	1	0.55	good	3.5	6.3	57	0.18	88	9.4	245	12.51	162	26	31	121	8.7	133	5.85	89.1		5.5	0	7.24	221.7	4.5	3.74	10.2	31.4	84	27.3	32.5	14.3	204	35
69.7674				5	1	0								0	0	0	0.49	good	3	6	111	0.15	89	8.9	152	10.11	151	27	20	137	6.8	137.7	3.04	93		4.8	1	9.68667	303.6	13	3.57	11.1	31.9	89.4	31.1	34.8	13.6	269	43
126.19	2.04016	0	0.695821	6	0	0								0	0	0	0.52	equivocal	2.8	5.6	110	0.42	34	9.2	163	6.69	92	11	26	219	4	139.5	2.2	94.6		3.5	0	14.7833	451	7.5	2.69	8	25	92.9	29.7	32	14.2	252	21
100	1.9001	0	1.18453	2	1	0								0	0	0	0.5	good	4.2	6.8	184	0.19	85	10.3	162	17.69	94	13	8	100	7.1	137.5	4.01	92.8		6.8	0	22.61	684.3	6	3.5	6.6	21.2	60.6	18.9	31.1	18.1	287	39
102.478				2	0	0								0	0	0	0.55	equivocal	4	6.8	117	0.19	72	9.9	182	16.28	100	11	14	98	7.5	134.6	3.98	88		5.2	0	7.56	233.2	6.4	2.83	8.7	25.4	89.8	30.7	34.3	13.9	193	41
97.7679	2.07353	0	1.02309	5	0	0					1	1	1	3	3	1	0.5	equivocal	3.8	7.1	40	0.25	87	9.4	188	9.76	93	38	43	108	6	131.9	4.03	88.5		5.8	1	6.37667	198	6.7	3.19	10.3	29.7	93.1	32.3	34.7	13.5	110	36
81.0458	1.41918	6.23376	1.06546	5	0	0								0	0	0	0.62	equivocal	4.1	6.5	57	0.24	97	9.5	220	14.73	112	16	19	129	6.9	140.9	5.31	94.7		6.4	0	14.94	455.2	7	3.32	10.1	30.2	91	30.4	33.4	13	170	52
100.49				2	0	0								0	0	0	0.63	equivocal	3.3	6.2	64	0.13	70	9.2	198	11.35	92	19	12	112	6.9	137	4.77	93.1		6.8	0	20.6433	625.7	6.4	3.01	6.2	20.1	66.8	20.6	30.8	19.2	261	32
81.746	2.05257	0	1.0538	5	0	0					1			1	1	1	0.48	equivocal	3.7	7.4	140	0.16	69	9.2	214	11.11	94	25	28	113	5.3	135.6	4.05	91.6		4.6	0	10.6933	330.3	9.5	3.92	10.8	32.4	82.7	27.6	33.3	14.6	288	51
99.0741	1.9511	0	1.23194	4	1	0	1		1	1				3	3	1	0.52		3.6	6.4	174	0.16	116	8.2	143	14.68	100	17	17	159	8.8	136.9	4.55	93.1		7.2	0	7.03	217.5	6.6	2.93	8.4	26.1	89.1	28.7	32.2	15.9	415	37
66.4516	1.78404	0	1.00952	4	1	0					1		1	2	2	1	0.48	equivocal	3.2	6.2	125	0.21	69	8.2	112	13.12	96	22	34	183	6.4	135.5	4.15	90		8.2	1	41.6067	1254	5.8	2.12	8.5	23.5	110.8	40.1	36.2	13.5	179	52
123.437	1.87225	0	1.00715	4	0	0								0	0	0	0.57	equivocal	3.9	6.7	61	0.18	89	9.4	213	13.49	97	9	13	198	6.9	137.7	4.22	92.6		7	0	10.4167	319.6	7.1	3.05	8.2	24.8	81.3	26.9	33.1	14.2	234	32
125.61	2.2909	0	1.35571	4	0	0					1			1	1	1	0.5	equivocal	3.2	7.1	140	0.17	117	9.3	152	13.69	97	13	28	256	7.8	134	3.15	90.4		9	0	12.02	369.8	9.2	2.63	8	23.3	88.6	30.4	34.3	16.9	197	28
96.1905	2.17101	0	1.02118	4	1	1	1		1		1			4	3	1	0.39	pus discharge	2.8	6.4	209	0.18	73	9.5	193	11.11	107	31	17	152	7.1	132.5	5.15	91.7		4.7	0	15.7833	483.1	9.6	2.49	7.5	23.5	94.4	30.1	31.9	14.5	276	26
104.762				7	0	0	1			1				2	2	1	0.62	equivocal	2.9	5.7	83	0.21	119	9	192	5.8	112	18	21	96	4.3	132.9	4.68	89.7		6.1	1	18.3267	556.5	6.7	2.5	8.3	24	96	33.2	34.6	13	330	29
103.5				4	0	0	1	1						2	2	1	0.51	equivocal	3.6	7.1	227	0.23	80	10.5	210	12.21	243	35	32	145	9.2	133.3	2.9	88.1		5.8	0	9.17333	282.6	7.4	2.83	9.3	27	95.4	32.9	34.4	14.3	147	33
85.3659	2.31569	0	1.41485	4	0	0				1				1	1	1	0.5	equivocal	3.5	7.1	91	0.18	83	9.9	299	12.67	104	12	16	425	9	135.1	4.95	85.9		6.8	0	22.9167	698	10.5	2.34	7.6	22.4	95.7	32.5	33.9	14.3	400	40
92.4658	2.41488	0	1.06994	4	0	0								0	0	0	0.47	good	4.5	7.5	161	0.17	61	9.8	213	14.02	97	19	17	145	8.1	139.1	4.08	91.5		3.5	0	22.4667	684	10	3.53	10.2	31.8	90.1	28.9	32.1	14.7	310	52
94.4	1.71432	3.00483	1.00556	2	1	0							1	1	1	1	0.39	good	3.8	5.9	132	0.15	119	10	170	19.49	89	16	11	107	8.5	131.5	5	86.2		10.7	0	10.37	316	4.9	3.33	9.4	26.6	79.9	28.2	35.3	13.2	144	39
114.045	2.18349	0	1.75475	5	0	0				1				1	1	1	0.58	pus discharge	3.6	6.1	192	0.16	115	9.2	145	12.34	201	30	12	86	7.3	129	4.92	87.6		7.8	1	5.46333	175.3	11.4	3.77	10.8	31.8	84.4	28.6	34	16.8	166	34
101.293	2.15795	0	1.07013	3	0	0								0	0	0	0.48	equivocal	4	6.5	137	0.21	62	10.3	292	10.95	107	9	10	245	6.7	135.2	4.81	90.4		6.1	1	14.5933	448.1	10.3	3.44	9.2	28.5	82.8	26.7	32.3	15.1	369	50
133.544	2.08611	0	0.824982	4	0	0				1				1	1	1	0.5	equivocal	3.7	7.7	212	0.2	57	10.7	177	12.61	134	12	12	235	8	134	3.69	91.6		8.2	0	8.15667	252	7.3	3.35	9.7	28.9	86.3	29	33.6	14.2	293	36
76.3359	2.00098	0	0.865989	5	0	0								0	0	0	0.56	equivocal	3.5	6	96	0.26	91	9.4	231	14.88	113	33	33	109	6	142.2	4.67	96		3.8	0	7.26	226.7	8.9	3.25	9.9	30.1	92.6	30.5	32.9	13.2	228	41
74.1722	1.65339	1.57562	1.06506	5	1	0		1						1	1	1	0.44	equivocal	3.8	6.5	47	0.18	101	9.6	198	15.66	111	22	21	110	8.3	133.1	3.94	90.9		5.9	0	8.66	267.7	7.9	3.3	9.8	28.3	85.8	29.7	34.6	13.2	221	52
90.0901	2.26797	7.7843	1.02858	4	0	0								0	0	0	0.55	good	3.5	6.5	96	0.18	53	9.1	181	9.45	95	17	24	124	5.7	144.6	3.43	99.9		3.7	0	13.6667	414.8	4.8	3.01	9	27.9	92.7	29.9	32.3	13.4	188	40
106.186	1.69909	0	1.18947	2	1	1								1	0	1	0.47	equivocal	3.6	7.2	112	0.2	87	9	215	15.18	245	17	22	133	6.7	138.5	4.25	92.4		6.4	1	5.21	161.7	5.4	2.73	8.4	25	91.6	30.8	33.6	14.6	199	33
100	1.76627	0	1.18993	4	1	1	1							2	1	1	0.47	equivocal	3.4	6.8	168	0.18	98	9.6	145	10.73	168	62	53	103	5.9	130.2	4.76	87.5		5.3	0	13.42	407.8	5.2	2.7	8.5	25.2	93.3	31.5	33.7	13.6	161	31
104.688	2.21646	1.59756	0.640806	4	0	0				1				1	1	1	0.56	good	3.6	6.6	401	0.23	69	10.5	277	9.7	103	12	12	213	6.3	128.1	4.16	83.9		7.1	0	10.13	313.3	9.4	2.61	6.7	20.1	77	25.7	33.3	15.9	316	41
126.404	2.15911	0	1.03559	2	0	0								0	0	0	0.52	equivocal	3.8	7.2	124	0.14	62	9.3	207	15.22	96	8	8	125	7.4	137.2	4.49	92.5		6.1	0	7.72667	239.6	7.8	1.57	4.5	13.7	87.3	28.7	32.8	15.5	268	31
100	2.12722	1.95207	0.914287	5	0	0								0	0	0	0.56	equivocal	3.6	6.4	87	0.21	53	10	190	8.68	96	39	35	147	6.8	135	3.51	92.5		3.1	0	168.4	5058	6	2.87	9.1	26.2	91.3	31.7	34.7	13.4	174	37
128.313	1.63549	0	0.952919	6	0	1	1					1		3	2	1	0.56	equivocal	3.6	6.9	108	0.3	71	9	169	9.24	142	29	25	190	10	136.4	4.34	94.2		6.6	1	7.34333	229.5	9.2	4.38	10	31.7	72.4	22.8	31.5	15.8	123	29
105.505	2.17006	0	0.874952	4	0	1	1		1					3	2	1	0.66	equivocal	3.8	7.2	70	0.15	81	9.8	271	13.33	347	19	10	282	7.1	133.1	4.56	87.1		7	0	16.41	499.6	7.3	3	8.6	25.4	84.7	28.7	33.9	14.8	280	35
75.4777	1.61412	18.2311	0.970029	4	0	0					1			1	1	1	0.35	equivocal	4	6.9	43	0.16	37	9.7	232	9.03	90	11	19	147	5.3	140.5	3.96	98		3.6	0	19.29	584.2	5.5	3.46	10.2	29.9	86.4	29.5	34.1	12.3	163	51
240				4	0	1		1			1			3	2	1	0.61	equivocal	2.4	5.3	116	0.35	12	8.3	166	7.58	293	< 2.0	15	284	5.5	137.2	2.3	93.2		2.9	1	21.88	662.4	6	3.84	10.6	32	83.3	27.6	33.1	16.4	162	10
98.9362	1.71938	4.57648	1.55405	2	0	0								0	0	0	0.56	equivocal	3.1	5.4	119	0.2	159	8.7	203	15.1	97	20	15	57	7.6	134.2	4.72	94.2		6.2	0	10.1433	309.9	5.6	2.92	8.4	25.5	87.3	28.8	32.9	14.9	130	32
124.107	1.56761	0	0.844169	2	0	1			1					2	1	1	0.67	equivocal	2.5	5.2	897	0.31	85	8.1	265	7.54	255	37	14	115	7.2	131.9	4.9	86.7		5.6	1	24.6433	745.2	5.9	3.67	10.8	33.2	90.5	29.4	32.5	16.3	463	17
94.9074	2.25934	0	1.14084	4	0	0								0	0	0	0.66	good	3.3	7	235	0.24	76	8.8	154	9.17	132	9	17	189	5.7	132	3.55	91.2		4.1	0	13.6567	418.2	8.5	2.9	8.8	24.9	85.9	30.3	35.3	12.8	220	39
82.3529	1.67267	24.9341	0.798786	2	0	0								0	0	0	0.42	equivocal	3.9	7.2	77	0.26	81	10.1	187	13.4	82	16	12	63	8.5	139	4.62	94.3		7.1	0	3.89667	123.3	6.4	4.22	11.7	35.6	84.4	27.7	32.9	14.4	238	53
83.9844				5	0	0					1			1	1	1	0.58	good	3.8	7.9	138	0.14	47	10.3	311	7.57	110	17	28	285	6.4	136	4.34	90.9		5.1	0	12.2533	375.7	8.1	3.81	10.8	33.7	88.5	28.3	32	13.4	292	44
84.0909	1.95604	0	1.21979	3	0	0								0	0	0	0.5	pus discharge	3.8	6.5	144	0.16	62	9.2	216	12.22	94	9	15	163	7.2	139.2	4.51	93.1		5.9	0	6.46333	203.1	9.2	2.68	7.5	22.9	85.4	28	32.8	15.3	176	51
92.562	1.8914	3.57053	0.895828	6	0	0								0	0	0	0.56	equivocal	3.7	6.6	64	0.21	45	9.7	199	8.02	88	11	19	143	5.9	135.7	3.66	94.6		4.6	1	28.11	850.3	7	4.52	10.3	32.7	72.3	22.8	31.5	16.8	210	38
109.333	1.56101	1.50511	1.05072	5	0	0		1			1			2	2	1	0.57	equivocal	2.5	5.5	63	0.24	118	8.7	202	16.76	101	11	23	120	10.5	142.1	4.92	104.6		8.6	1	0.89	33.3	6.6	1.54	4.5	15	97.4	29.2	30	15.5	236	22
85.7143				5	0	0								0	0	0	0.55	equivocal	3.9	7.4	333	0.2	100	9.8	294	12.88	112	28	14	289	8	132.3	3.49	88.1		6.9	0	19.4833	597.1	12.6	2.6	8.1	23.7	91.2	31.2	34.2	14	290	53
113.402	1.62928	2.63663	0.830459	6	1	1			1					2	1	1	0.45	equivocal	3.8	6.1	94	0.17	74	9	211	13.37	118	23	27	151	6.6	138.3	3.66	94.9		5	1	8.41667	260.3	7.8	3.38	10.5	30.4	89.9	31.1	34.5	14.8	180	35
104.505	1.813	13.1713	1.2007	5	0	0								0	0	0	0.46	equivocal	3.8	7	50	0.3	66	9.5	183	10.93	92	20	38	111	7.9	140.3	3.62	100.6		5	0	7.30667	222.6	3.4	3.57	10.9	32.3	90.5	30.5	33.7	13.2	127	32
121.91	1.63605	0	0.581965	3	1	1								1	0	1	0.57	pus discharge	3.7	7.8	73	0.23	53	10.1	208	13.08	96	8	11	140	7.2	138.2	3.81	93.3		5	1	10.03	309.4	8.5	3.04	8.9	26.6	87.5	29.3	33.5	15.8	279	32
106.796	#DIV/0!	#DIV/0!	#DIV/0!	5	0	0								0	0	0	0.55	pus discharge	3.9	7.5	185	0.2	55	10.8	226	11.38	189	16	21	105	5.4	139.1	3.68	91.7		6.8	0	14.1833	431.4	5.9	3.29	10.4	30.3	92.1	31.6	34.3	12.8	253	36
140.667	2.08959	0	0.884463	1	1	0								0	0	0	0.46	equivocal	3.6	8	45	0.35	58	10.2	184	12.75	87	14	20	131	6.4	141	2.69	92.6		7.2	0	33.42	1012	9.4	2.69	8.5	24.3	90.3	31.6	35	13.1	138	27
92.0188	2.66082	0	1.22465	2	0	0								0	0	0	0.62	equivocal	3.2	6.6	95	0.16	50	9.3	248	9.33	89	6	14	98	6.8	136.6	3.33	92.1		3.7	0	6.20667	192.4	6.2	2.39	7.3	20.7	86.6	30.5	35.3	15.7	410	34
86.7424	2.21483	0	1.17743	4	0	0								0	0	0	0.53	equivocal	4.1	7.2	201	0.17	96	10.3	226	14.22	106	17	15	272	5.7	135.9	3.99	89.3		5.8	0	12.0533	370.2	8.6	2.6	8.1	23.9	91.9	31.2	33.9	14.5	239	46
106.311	1.20574	154.632	0.801469	3	1	0								0	0	0	0.49	equivocal	3.7	6.5	62	0.3	37	9.6	210	4.85	120	20	25	266	7.1	142	3.36	98.9		3.9	0	1.37	47.8	6.7	4.97	15	44.1	88.7	30.2	34	13.3	233	39
103.704	1.56785	0	0.624067	5	1	1	1							2	1	1	0.55	equivocal	4	7.6	82	0.25	59	10.1	201	12.38	130	15	12	155	6.1	131.4	4.94	89.9		6.9	1	10.5133	322.4	7	3.95	11.5	34.6	87.6	29.1	33.2	15.3	302	38
75.5556				1	1	0								0	0	0	0.55	equivocal	3.4	5.1	92	0.24	70	9.7	136	15.88	114	11	8	98	9.9	141.6	4.51	96.9		8.2	0	5.67	176.8	6.7	2.79	8.4	25.9	92.8	30.1	32.4	16.3	152	45
194.444	2.09785	0	1.05393	5	0	1			1					2	1	1	0.62	good	4.4	7.7	88	0.24	75	10.3	190	12	153	18	28	124	7.4	132.3	4.61	85.1		5.8	1	15.1967	462.2	6.3	3.94	10.8	32.8	83.2	27.4	32.9	15.1	149	24
96.1864	2.26769	0	1.07936	2	0	0								0	0	0	0.46	good	3.7	6.9	117	0.12	81	10	150	16.68	103	10	9	270	9.3	136.2	3.13	89.6		9	0	11.3367	353.3	13.2	2.58	8.3	24.2	93.8	32.2	34.3	12.4	300	39
88.1579	1.73609	0	0.839852	5	1	0								0	0	0	0.42	equivocal	3.4	6.5	60	0.13	92	8.5	255	13.74	115	12	18	127	7.1	135	3.91	90.5		5.4	0	8.9	274.5	7.5	3.34	9.5	28.4	85	28.4	33.5	15.6	226	40
106.78	1.79092	0	0.879357	3	1	1	1							2	1	1	0.53	equivocal	4.2	8.2	99	0.14	69	10.2	169	14.04	172	14	14	432	8	138.7	4.55	91.8		5.4	0	10.1267	313.3	9.5	3.46	9.5	27.4	79.2	27.5	34.7	13.8	213	43
105.288	2.10182	0	0.958722	5	0	0	1			1				2	2	1	0.51	equivocal	3.7	6.9	101	0.2	58	9.9	206	9.14	101	18	29	136	7.8	135.8	3.62	91.5		6	0	11.6167	351.5	3	3.09	10	29.2	94.5	32.4	34.2	13.5	207	39
99.0291				6	0	0								0	0	0	0.49	equivocal	3.5	5.6	125	0.15	88	9	213	12.23	109	30	27	68	6.4	135.3	4.19	95.7		4.5	0	29.64	895	5.8	3.2	10.4	30.9	96.6	32.5	33.7	13.2	170	36
91.5385				4	0	1	1							2	1	1	0.56	equivocal	3.1	7.6	83	0.19	63	8.6	123	11.68	189	9	11	189	4	131.9	4.14	89		5.9	1	14.84	451.9	6.7	3.34	7	22.8	68.3	21	30.7	18.2	203	33
104.839				2	0	0								0	0	0	0.45	good	3.5	6.2	289	0.27	55	9.1	186	6.72	91	7	11	96	6.4	136	2.85	91.7		5.9	0	9.11	281.6	8.3	3.07	9.2	27	87.9	30	34.1	13.3	416	31
65.3374	1.80627	5.49993	1.72215	5	1	0	1				1			2	2	1	0.43	good	3.9	6.8	75	0.19	101	9.6	243	14.65	104	17	15	171	7.3	140.5	4.77	100		5.6	0	13.5633	413.3	6.4	4.06	12.5	37.1	91.4	30.8	33.7	12.1	205	58
98.2558	2.23572	0	1.018	7	0	1								1	0	1	0.62	equivocal	2.9	6	117	0.13	66	8.9	157	6.94	218	29	25	92	6.5	128.6	3.48	88.4		4	1	5.96667	187.1	8.1	3.07	9.1	26.7	87	29.6	34.1	14.7	281	28
77.3973	1.84499	0	1.09676	4	1	0								0	0	0	0.5	good	3.8	6.2	56	0.31	93	8.9	135	15.9	96	12	11	138	6.7	142.1	4.24	95		5.9	0	9.76333	296.8	3.9	3.25	10	30.3	93.2	30.8	33	13	161	53
81.5	1.86721	4.21175	1.73909	4	0	0								0	0	0	0.43	equivocal	2.8	5	72	0.12	105	8.4	224	12.21	91	24	30	102	7.8	136.8	4.57	94.6		8.2	0	7.56333	232.9	6	3.46	10.1	30.8	89	29.2	32.8	13.5	247	44
98.7179	1.48863	16.5045	0.992955	3	1	0								0	0	0	0.47	equivocal	4.1	7.6	47	0.25	95	9.9	184	16.06	107	22	14	93	6.6	137	3.84	94.5		5.7	0	10.4367	317.7	4.6	3.47	9.9	28.6	82.4	28.5	34.6	13.3	182	44
76.129	1.67995	4.96214	0.985852	4	1	0								0	0	0	0.51	perfect	4	6.7	66	0.15	80	9.9	207	17.13	68	15	13	200	7.9	139.2	4.02	94.3		5.7	0	48.18	1450	4.6	2.93	9.5	27.6	94.2	32.4	34.4	13	225	55
86.25	1.95629	0	1.04374	4	1	0								0	0	0	0.42	equivocal	3.6	6.1	98	0.24	43	9.9	191	11.47	85	30	29	77	5.4	133.2	5.44	89.2		3.6	0	8.92333	273.5	5.8	3.14	10.4	28.9	92	33.1	36	11.5	110	45
98.1481	2.03857	0	1.46209	2	0	0								0	0	0	0.48	equivocal	3.7	6	59	0.15	88	8.2	211	17.37	85	8	14	90	9.1	140.7	4.71	95.9		7.9	0	8.70667	267.7	6.5	2.57	7.5	23	89.5	29.2	32.6	15.1	129	38
106.522	1.8747	0	0.837613	6	1	0								0	0	0	0.56	equivocal	3.2	7.9	154	0.27	58	7.9	194	12.48	116	9	11	145	7.9	137.1	2.68	93.2		4.5	1	10.3167	318.3	8.8	3.72	10.7	32.4	87.1	28.8	33	15.8	311	31
86.9565	1.70081	32.6329	1.39127	4	0	0								0	0	0	0.42	equivocal	4.3	6.8	91	0.19	70	9.2	209	8.34	94	20	23	98	5.6	129.7	3.47	90.9		3	0	13.0467	396.7	5.3	3.57	11.6	31.8	89.1	32.5	36.5	12.2	216	47
121.078	1.53603	17.5662	0.942325	4	1	0	1							1	1	1	0.45	equivocal	4.1	6	75	0.25	62	9.8	213	14.11	102	15	14	130	3.6	142.2	3.62	97.6		4.4	0	31.0433	942.3	11	2.88	9.6	27.8	96.5	33.3	34.5	12.1	254	32
132.716	1.67021	0	0.858394	6	1	1								1	0	1	0.53	good	3.8	6.4	67	0.18	62	9.6	187	8.79	208	16	21	152	6.3	139	3.36	92.3		5	1	11.9233	368.5	10.8	3.41	10.9	31.5	92.4	32	34.6	12.8	211	31
78.4722	1.92817	0	1.22511	2	0	0	1							1	1	1	0.45	good	4	6.1	55	0.2	119	9.5	177	17.34	105	19	9	102	9.1	140.7	5.45	94		7.9	0	8.15667	262.1	17.4	2.83	8.5	25.3	89.4	30	33.6	15.1	107	53
103.182	1.9657	4.97726	1.23019	6	0	0					1			1	1	1	0.49	equivocal	3.8	7	58	0.19	78	9.3	212	10.58	105	28	30	136	6.4	135.9	3.63	94.4		4.7	1	18.23	553.1	6.2	3.36	10.6	31	92.3	31.5	34.2	13.2	172	41
84.2857	1.29607	47.8532	1.22742	5	1	0								0	0	0	0.43	equivocal	4.1	7.1	85	0.12	74	8.8	190	7.31	117	26	31	249	5.5	140.1	3.8	97.5		3.8	0	3.43	108.6	5.7	4.17	13.1	37.4	89.7	31.4	35	14	167	48
142.958	1.69954	1.76478	0.728167	5	1	0	1	1						2	2	1	0.52	equivocal	3.7	7.1	105	0.21	53	8.8	159	11.37	111	10	8	87	5.5	132.3	4.55	92.2		3.8	1	3.60667	114.3	6.1	3.03	9.9	29	95.7	32.7	34.1	12.6	191	25
130	2.21283	0	0.904081	4	0	0							1	1	1	1	0.48	equivocal	4	6.8	360	0.22	83	10.4	142	11.11	126	24	22	306	6.1	137.9	4.33	94.5		8.2	0	6.74667	209.1	6.7	3.05	9.6	28.3	92.8	31.5	33.9	14.5	83	31
84.4203	1.97487	3.46284	0.951895	3	1	0								0	0	0	0.5	good	4.1	7.1	77	0.2	86	9.2	129	14.47	88	20	18	63	8.1	136.4	4.89	95.5		5.7	0	8.94333	274.6	6.3	3.18	9.9	29.7	93.4	31.1	33.3	14	178	50
88.0165	1.74451	0	0.760309	3	0	0					1			1	1	1	0.44	equivocal	3.5	7.4	74	0.15	70	10.1	279	12.12	97	10	14	203	7.8	137.4	3.96	94.4		7.7	0	4.56667	144.7	7.7	3.81	11.7	34.5	90.6	30.7	33.9	11.9	205	42
80.3226	2.28881	0	1.89069	2	0	0								0	0	0	0.55	good	4.1	7	89	0.17	89	9.7	233	15.56	109	14	17	73	6.6	133.8	3.51	87.8		7.5	0	11.0833	341.8	9.3	2.95	7.3	22.8	77.3	24.7	32	14.2	368	50
85.5556	1.78584	2.96081	1.09439	4	1	0								0	0	0	0.46	equivocal	4	7.1	61	0.18	81	9.8	210	15.41	89	24	25	110	6.5	139.6	5.13	94.1		5.4	0	17.47	530.4	6.3	3.34	10.2	30.1	90.1	30.5	33.9	13.3	150	49
88.5714	1.52046	30.7698	1.60621	5	1	1								1	0	1	0.37	equivocal	3.4	6.4	208	0.29	82	9	167	7.08	193	110	60	220	6.7	135.7	4.55	95.3		3.3	1	21.86	663.2	7.4	3.48	11.3	31.5	90.5	32.5	35.9	14.9	157	40
86.1702	1.74499	18.0275	0.985274	4	1	1	1							2	1	1	0.5	equivocal	4.3	7.1	82	0.2	58	9.8	217	10.52	110	24	16	263	6.1	130.2	3.35	87.9		5	0	18.26	562.3	14.5	3.33	10.3	28	84.1	30.9	36.8	12.6	250	49
89.7196	2.13837	1.66016	1.18995	2	0	0								0	0	0	0.51	equivocal	3.2	5.9	70	0.17	91	8.5	241	11.24	86	8	15	104	7.7	138.3	3.82	97		7.7	0	11.45	349.8	6.3	2.82	8.4	26.2	92.9	29.8	32.1	12.9	377	36
80.5556	1.48399	0	1.16925	4	1	1	1							2	1	1	0.47	equivocal	3.4	6	109	0.19	119	9.3	108	13.19	164	25	25	87	6.7	123.3	4.01	87.9		6	0	22.04	668	6.8	3.11	9	26	83.6	28.9	34.6	14.3	139	42
75.9259	2.26875	0	0.966278	4	0	0								0	0	0	0.52	pus discharge	3.9	6.6	47	0.18	62	9.7	197	10.31	102	22	21	161	5.7	130.6	4.66	88.8		5.4	1	13.9267	424.2	6.4	3.14	10.2	28.8	91.7	32.5	35.4	12.6	179	47
79.6429	1.85452	0	0.730843	3	1	1								1	0	1	0.47	equivocal	3.8	7.2	46	0.27	74	9.8	122	15.92	144	20	17	93	6.8	142.1	5.06	96.2		6.6	0	12.24	373.3	6.1	2.93	9.6	29.5	100.7	32.8	32.5	13.7	136	44
121.622	1.73803	50.8567	0.884082	4	1	0							1	1	1	1	0.59	equivocal	3	5.9	93	0.22	66	8.3	161	6.13	95	68	87	90	5.9	136.8	4.19	102.7		4.4	0	25.7333	783.7	11.7	2.69	9.9	29	107.8	36.8	34.1	13.7	328	32
129.787				6	1	0								0	0	0	0.47	equivocal	3.4	7.2	166	0.17	78	10	196	10.49	93	39	32	139	7.4	138.6	4.21	95.2		5.7	1	4.59667	146.9	9	4.85	13.5	40.9	84.3	27.8	33	13.6	258	29
69.9324	1.37954	15.4206	1.13705	3	1	0	1							1	1	1	0.49	equivocal	3.4	6.5	59	0.27	120	9.1	181	14.08	108	10	46	293	4.7	139	4.07	96.5		8.3	0	57.8667	1740	4	2.97	9.5	28.4	95.6	32	33.5	13.4	169	50
89.8374	1.91362	8.37489	1.18457	4	0	0								0	0	0	0.45	equivocal	3.7	6.4	151	0.18	86	10.8	208	11.39	96	17	22	105	7.1	138	5.16	95.4		6.8	0	5.14333	158.6	4.3	3.43	10.1	30.5	88.9	29.4	33.1	14.4	227	41
76.5873	1.80199	3.73862	0.885798	6	0	0								0	0	0	0.52	equivocal	3.1	5.7	48	0.21	70	9.1	202	8.55	106	14	24	117	6.2	139	4.44	100.8		4.4	1	12.76	389.4	6.6	3.27	10.4	31.2	95.4	31.8	33.3	13.3	240	38
95.122	2.00785	0	0.742673	3	1	1								1	0	1	0.54	equivocal	4.1	6.9	166	0.19	78	9.7	116	16.12	136	19	12	40	10	136.3	4.38	92.6		6.2	0	11.13	343.5	9.6	3.02	8.6	26.1	86.4	28.5	33	13.5	147	42
116.228	2.54461	0	1.01944	1	0	0								0	0	0	0.52	equivocal	4.7	8.2	161	0.13	56	10.4	387	11.55	95	10	14	688	6.9	140.3	3.95	92.4		7.2	0	27.0567	817.2	5.5	2.55	7.3	22.2	87.1	28.6	32.9	15.4	351	41
95.4128	2.25031	0	1.35031	3	1	0								0	0	0	0.44	equivocal	3.6	6.8	113	0.33	70	9.7	169	18.43	90	10	10	52	6.9	133.1	5.43	90.5		5.4	0	9.81	299.1	4.8	3.67	10.9	33	89.9	29.7	33	13.7	227	33
192.857				4	0	1				1				2	1	1	0.47	equivocal	3.5	6.4	69	0.22	43	9.5	174	11.34	117	8	11	130	6.8	133.8	3.26	92.9		4.4	1	9.93333	302.2	4.2	2.7	7.1	21.8	80.7	26.3	32.6	14.9	114	15
102.101	1.97612	0	0.903486	3	0	1								1	0	1	0.55	equivocal	4	7.6	45	0.26	72	8.8	106	12.56	96	8	7	92	9.2	141.9	4.46	94.6		6.9	1	15.8833	488	11.5	2.8	8.6	26.6	95	30.7	32.3	13.9	199	35
79.3919	1.71794	7.32385	0.909761	2	1	0								0	0	0	0.52	equivocal	3.7	5.9	45	0.2	89	9.8	223	18.73	120	12	8	194	9.2	139.6	4.1	95.6		8.2	0	11.06	337.5	5.7	2.24	6.6	19.3	86.2	29.5	34.2	16.4	202	49
104.505	1.97855	0	1.2011	5	1	1	1			1				3	2	1	0.53	equivocal	4	8.3	68	0.14	71	9.1	159	16.57	112	29	22	171	9.6	133	4.23	90.5		8	0	4.73333	148.8	6.8	4.63	7.5	23.5	50.8	16.2	31.9	20.7	214	34
121.839	1.85591	0	1.28502	3	1	0								0	0	0	0.42	good	3.3	6.4	122	0.15	36	9.3	196	13.96	137	5	5	99	6.4	138.4	3.63	92.9		6.1	0	25.4067	762.2										24
78.4722	2.13685	8.34954	1.27549	4	0	0	1							1	1	1	0.53	equivocal	3.9	6.2	83	0.17	87	9.9	206	14.58	97	82	58	96	9	141.9	3.79	97.4		8.4	0	9.33667	285.7	5.6	4.05	11.7	36	88.9	28.9	32.5	14.6	243	55
90.4167	1.94207	14.0196	1.31611	4	0	0				1				1	1	1	0.56	equivocal	3.6	6.2	95	0.14	78	9.3	255	10.2	93	18	23	71	7.2	138.8	3.74	97.6		6.4	0	6.55	201	4.5	3.58	10.9	32.1	89.7	30.4	34	14.1	197	40
94.8113				6	1	1								1	0	1	0.55	equivocal	3.4	6.2	94	0.25	41	8.5	203	10.81	237	36	33	464	7.3	133.9	3.15	90.1		4.2	1	26.62	808.3	9.7	3.19	9.9	27.3	85.6	31	36.3	12.3	221	40
99.1071	1.58592	0	0.855563	5	0	0								0	0	0	0.45	equivocal	3.7	6.6	63	0.22	59	9.8	238	9.85	89	20	21	114	5.9	140.5	4.07	96.2		4.6	0	15.8967	482.6	5.7	3.22	9.5	28.5	88.5	29.5	33.3	13.9	202	39
113.043	1.5291	0	1.17698	4	1	1								1	0	1	0.55	good	3.6	6.4	71	0.21	101	9.2	128	20.15	113	11	12	106	6.7	136	4.57	93.3		4.6	0	18.0167	540.5										32
116.667	1.83767	53.7292	0.738936	5	0	1								1	0	1	0.55	equivocal	3.8	7.3	78	0.17	46	9.5	158	6.28	176	12	13	218	9.7	143.1	4.05	98.5		5.4	0	10.3733	320.8	9.6	3.84	10.8	33.5	87.2	28.1	32.2	14.3	187	33
73.8806	1.72853	0	0.965325	4	1	0								0	0	0	0.55	equivocal	3.3	6.8	48	0.13	80	8.3	209	16.57	97	15	20	69	5.8	136.2	4.75	94.4		4.5	0	7.00333	216.7	6.6	2.51	7.7	22.4	89.2	30.7	34.4	13.4	117	41
78.3898				1	0	0	1	1						2	2	1	0.72		3.1	5.8	83	0.19	80	9.8	162	13.02	110	40	28	123	5.8	136	3.48	89		4.6	0	20.64	627.8	8.6	1.71	5.4	15.6	91.2	31.6	34.6	14.3	457	37
93.6441	1.23268	42.0873	0.962593	3	0	0								0	0	0	0.45	equivocal	3.7	7	95	0.14	50	9.4	197	7.28	77	10	12	80	6.5	138.3	3.52	101.6		5.1	0	4.04333	130.8	9.5	4.11	12.2	36.7	89.3	29.7	33.2	12.6	342	38
124.211	1.93245	0	0.965633	4	1	0								0	0	0	0.53	equivocal	3.8	6.7	54	0.16	64	9.7	263	16.79	131	5	8	191	6.7	133.3	5.06	89.5		6.9	0	12.4033	380	7.9	3.15	10.3	30.3	96.2	32.7	34	13.7	275	35
153.571				3	0	1		1						2	1	1	0.5	acute infection	2.8	6.4	62	1.01	83	8.2	107	10.95	178	34	36	170	8.6	131.6	3.54	90.5		6.3	1	12.84	396.1	10.9	2.03	6.5	19	93.6	32	34.2	15.3	246	20
117.059	2.04487	7.64862	1.06958	5	0	0	1	1						2	2	1	0.54	equivocal	3.4	6.7	64	0.2	59	10.1	236	7.39	271	14	18	306	5.4	134.7	3.29	90.9		4.5	1	11.8867	365.3	8.7	4.16	12	34.3	82.5	28.8	35	12.6	251	39
86.8932				5	1	0				1				1	1	1	0.47	equivocal	3.2	6.3	92	0.16	123	9.3	219	12.63	99	25	19	107	7.7	142.3	4.27	100.8		6.9	1	3.42	111.3	8.7	3.49	10.2	30.1	86.2	29.2	33.9	14.3	196	37
90.1408				4	0	1		1			1			3	2	1	0.66	equivocal	3.2	6.6	141	0.19	64	10	227	9.34	207	12	11	154	6.6	135.4	4.38	93.1		6.3	1	8.07	251.5	9.4	3.66	10	31.5	86.1	27.3	31.7	15.3	256	36
111.31	1.87853	0	0.804783	5	1	1								1	0	1	0.5	equivocal	3.3	6.3	139	0.44	36	10	195	9.51	142	32	45	191	7.5	133.2	3.87	92.2		4.8	1	24.0233	729.3	8.6	3.64	12.4	35.4	97.3	34.1	35	13.4	133	31
86.7816				6	1	1							1	2	1	1	0.45		2.7	5.2	49	0.26	119	7.7	99	10.33	112	28	39	76	7.6	124	2.98	85.9		5.8	1	37.0533	1114	2.4	1.96	7.2	19	96.9	36.7	37.9	11.8	34	31
76.5625	1.38027	35.6763	1.00737	4	0	0	1							1	1	1	0.62	equivocal	4.2	6.6	36	0.17	72	9.9	261	8.13	97	23	18	457	8.1	143.5	4.38	101.6		5.1	0	17.15	519.3	4.8	3.23	10.8	30.2	93.5	33.4	35.8	12.7	155	55
84	1.71122	0	1.17244	4	0	0					1			1	1	1	0.49	good	2.9	5.2	78	0.17	73	8.4	176	6.17	104	33	41	95	4.9	131.3	3.3	92.6		3.5	1	35.64	1074.4	5.2	3.75	11.4	33	88	30.4	34.5	13.9	226	35
74.5833	1.88626	1.33443	1.10568	5	0	1	1	1	1					4	3	1	0.5	good	3	5.2	220	0.12	116	8.3		8	168	56	33		5.6	118.6	5.1	80.7		3.3	1	21.89	664.3	7.6	1.92	6.1	17	88.5	31.8	35.9	12.6	142	41
89.9083				3	1	1	1							2	1	1	0.47	equivocal	3.7	6.2	79	0.14	56	9	162	14.52	133	14	13	47	7.7	138.3	3.52	93.6		5.9	0	18.5167	564.3	8.8	2.78	8.2	23.9	86	29.5	34.3	13.5	206	37
85.1351	1.53825	0	1.19673	3	1	0								0	0	0	0.62	equivocal	3.3	6.2	51	0.35	82	9.5	158	20.19	101	11	9	62	7.3	139.2	3.71	96.5		4.7	0	15.2667	462.9	4.9	2.43	7.1	20.9	86	29.2	34	17.5	123	39
99.5902	2.34866	0	1.04562	6	0	0								0	0	0	0.5	equivocal	4	7	28	0.26	61	9.7	258	12.22	85	19	34	217	8	138.8	3.23	96.1		4.3	0	14.18	430.6	5.2	2.95	9.6	29.3	99.3	32.5	32.8	14.8	310	43
149.242	1.58564	3.63772	0.854813	4	1	1	1	1			1			4	3	1	0.58	equivocal	3.2	6.1	92	0.65	93	8.8	114	9.63	94	13	35	56	8.4	140.4	4.86	99.3		6	1	12.2233	372	5.3	1.65	6.6	19.9	120.6	40	33.2	20.7	161	24
132.667	2.43313	0	0.805115	4	0	1	1							2	1	1	0.64	equivocal	3.2	5.7	61	0.34	61	9.2	147	12.68	211	14	14	73	8.5	136.8	4.67	93.1		8.8	1	7.44	234.7	11.5	3.94	11.1	34	86.3	28.2	32.6	14.4	178	22
95.7031	2.01803	0	1.10982	2	0	0					1			1	1	1	0.5	equivocal	3.8	6.8	53	0.26	97	10.3	267	16.36	84	9	10	233	6	139.3	4.06	93.2		8.6	0	18.4867	563.8	9.2	2.65	8.4	25.4	95.8	31.7	33.1	14.6	216	42
82.8571	1.1515	53.6341	1.42093	5	1	0								0	0	0	0.53	good	4	7.1	71	0.21	67	9.6	224	8.23	105	88	54	101	6.5	142.2	3.8	101.4		4.1	0	20.0433	606.1	4.8	3.65	11	31.6	86.6	30.1	34.8	12.3	145	51
89.6552				3	0	0								0	0	0	0.71	equivocal	3.8	7.2	78	0.12	104	9.7	166	15.14	122	12	12	131	10.4	135.4	3.76	89.7		7.5	0	13.6633	419.6	9.7	3.41	9.6	28.8	84.5	28.2	33.3	13.3	312	50
115.714	1.34356	33.05	0.865113	4	1	1								1	0	1	0.49	equivocal	3.8	7.5	69	0.16	77	9.2	178	8.58	169	46	26	119	8.2	136.5	4.88	96.9		4.3	1	16.35	501.5	11	3.4	11.1	32.6	95.9	32.6	34	14.9	227	33
88.6029	1.55965	6.31632	0.941714	3	0	0								0	0	0	0.43	equivocal	4.1	6.4	56	0.27	60	8.7	184	8.06	85	43	28	64	5.2	137	3.02	95.6		4.5	0	24.9567	758.7	10	2.91	9.4	28.1	96.6	32.3	33.5	12.6	240	48
83.4746	1.78447	11.9666	0.977455	5	0	0								0	0	0	0.46	equivocal	3.2	5.4	112	0.12	53	8.2	252	8.11	94	28	23	119	4.1	144.6	5.21	107.6		4.1	0	8.43333	260.1	7.1	3.83	11.3	34.8	90.9	29.5	32.5	12.3	220	39
96.4286	1.53215	11.9075	0.678884	6	1	1	1							2	1	1	0.53	equivocal	3.7	6.4	65	0.13	60	9.6	179	7.82	116	12	14	174	5.1	134.8	4.12	95.3		3.4	1	4.57667	143.8	6.5	3.72	11.4	33.7	90.6	30.6	33.8	13.7	217	43
115.591	1.70833	0	1.19447	4	1	1								1	0	1	0.4	equivocal	3.7	6	54	0.24	99	7.3	211	17.35	122	3	10	196	8.9	139.8	4.49	96.6		8.2	0	17.9667	545.6	6.6	2.55	7.4	20.9	82	29	35.4	11.9	195	33
97.3958	1.06082	13.1695	0.673742	7	1	0	1							1	1	1	0.6	perfect	3.5	6	100	0.27	59	9	153	8.64	107	15	21	79	6.3	139.1	3.64	96.3		4.1	1	54.3377	1638	7.87	3.32	11.7	34.6	104.2	35.2	33.8	13.7	127	38
83.8017	2.60224	0	1.25208	2	0	0					1			1	1	1	0.37	equivocal	3.5	6.1	114	0.14	28	8.8	227	9.44	79	17	22	148	8.3	138.2	4.7	95.9		4.4	0	18.7967	563.9										41
79.1971	1.93225	28.2891	1.13092	4	0	1	1		1					3	2	1	0.53	equivocal	3.7	6.3	102	0.14	71	9.5	244	7.17	150	30	27	207	7	142.3	3.64	99.8		4	1	10.5833	324.6	7.1	3.79	10.8	32.5	85.8	28.5	33.2	12.5	220	46
108.718				5	0	1				1				2	1	1	0.64	equivocal	3.6	6.2	87	0.13	44	9.1	318	6.49	383	10	10	666	7	137	3.5	99.1		5.3	1	12.7333	388.1	6.1	2.99	9.6	28.2	94.3	32.1	34	13	138	19
83.7748	1.43369	62.6959	1.1517	5	1	1				1				2	1	1	0.48	equivocal	4.3	6.8	53	0.24	62	9	138	8.4	143	35	25	165	3.6	132.3	4.49	92.5		4.4	0	14.2	433.3	7.3	3.5	11	31.6	90.3	31.4	34.8	12.3	156	51
87.8151	1.88805	7.08702	1.23965	5	0	0								0	0	0	0.56	equivocal	3.5	5.7	82	0.19	81	9.6	322	9.25	93	20	23	86	6	139.8	4.15	96.6		6.4	0	16.8867	510.7	4.1	3.72	11.4	34.2	91.9	30.6	33.3	13.4	175	39
82.3529	2.02538	2.9501	1.39437	4	0	0								0	0	0		equivocal	3.5	6	65	0.17	90	9	199	10.3	84	21	24	319	8.5	139.3	3.89	98.8		5.9	0	10.5367	326.5	10.4	3.39	10.5	31.5	92.9	31	33.3	11.9	243	49
74.2038				2	0	1								1	0	1		equivocal	4	7.1	69	0.2	84	9.5	237	17.56	369	12	18	96	8.6	135.2	4.59	90.2		5.6	0	25.18	763.5	8.1	3.06	9.4	28.5	93.1	30.7	33	11.9	263	60
101.042				4	1	1							1	2	1	1		equivocal	3.4	6.3	82	0.28	86	8.5	149	12.55	82	24	28	78	7.7	140	4.5	98.7		5.6	0	15.14	459.8	5.6	3.74	11.2	32.1	85.8	29.9	34.9	14.1	54	35
98.3193	1.85598	0	0.816466	3	1	1		1						2	1	1		equivocal	3.9	7.1	71	0.19	55	9.4	246	14.58	144	6	7	164	6.5	137.6	3.44	92.6		5.4	1	29.9633	906	7.1	3.6	10	28.9	80.3	27.8	34.6	13.7	383	41
93.5345	1.80996	7.59897	1.11879	5	0	0								0	0	0		equivocal	3.6	6.1	81	0.15	65	9.2	306	10.11	95	16	22	139	6.2	140.9	4.1	99.8		4.3	0	19.4733	589.4	5.2	3.5	10.6	31.9	91.1	30.3	33.2	13.2	222	39
83.3333	1.25656	20.7273	1.25235	4	0	1	1	1						3	2	1		equivocal	3.7	6.7	50	0.15	58	8.9	248	7.33	148	15	22	145	5.3	133.9	4.04	93.5		5.7	0	16.54	506.4	10.2	3.24	10.4	30.3	93.5	32.1	34.3	14.6	280	46
87.218				5	0	0					1			1	1	1		equivocal	3.9	6.7	142	0.19	83	10	234	6.84	110	42	40	90	5.1	133.6	3.58	90.7		4.3	0	22.9467	693.7	5.3	3.2	9.8	29	90.6	30.6	33.8	15.5	237	48
105.093	1.80037	42.645	1.05073	5	0	1								1	0	1		equivocal	3.7	6.9	36	0.17	60	8.6	238	6.78	174	15	21	399	5.4	142.1	3.75	100.4		3	0	8.06	250.6	8.8	3.78	11.1	34.6	91.5	29.4	32.1	14.6	388	34
100.87	2.11897	4.01534	1.31675	1	0	0								0	0	0		equivocal	4	6.7	40	0.24	106	7.9	236	16.02	107	6	10	135	7.3	138.3	4.03	95.3		6.2	0	18.2733	555.7	7.5	3.38	10.1	29.6	87.6	29.9	34.1	11.9	202	44
112.381	1.91954	17.3392	0.955103	4	0	0								0	0	0			4.1	7.5	128	0.15	38	9.3	209	7.93	90	12	21	82	5.2	141.5	3.83	100.5		3.8	0	5.94667	184	5.6	3.04	9.1	29	95.4	29.9	31.4	13.1	218	32
144.186				6	0	1	1			1				3	2	1																					0	0
100.485	1.48972	9.24304	1.11712	4	1	0								0	0	0		equivocal	3.4	6.5	48	0.33	125	7.9	218	14.28	103	94	79	90	9.4	138.4	4.46	96.8		7.7	0	23.4	708.7	6.7	3.5	11.4	32.5	92.9	32.6	35.1	14.6	84	26
86.4754	2.16192	0	0.939136	3	0	1								1	0	1		equivocal	3.6	8.1	53	0.14	95	10.9	190	10.82	99	21	31	82	3.8	141.1	4.72	93.8		7.4	0	0.933333	37.4	9.4	3.55	10.2	32.4	91.3	28.7	31.5	13.1	359	37
80.6818	1.83496	9.016	1.0787	1	1	0								0	0	0			4.1	6.6	70	0.15	31	9.2	234	12.32	95	7	18	144	6.2	140	3.96	95		5.3	0	9.49667	291.1	6.2	2.88	8.4	25	86.8	29.2	33.6	14.1	212	33
136	1.17417	48.0767	1.24432	7	0	0					1			1	1	1		equivocal	3	5.8	108	0.15	60	7.9	121	5.79	107	11	26	99	4.6	138.4	2.82	97.7		3.8	1	35.55	1078	11.5	2.97	8.9	26.8	90.2	30	33.2	14	258	18
[truncated: 12 more columns]
